# Supplementary material for: Impact of Sleeve Gastrectomy on Fecal Microbiota in Individuals with Morbid Obesity
Source: Microorganisms. 2023 Sep 20;11(9):2353. doi: 10.3390/microorganisms11092353 (PMC10537490; doi:10.3390/microorganisms11092353)
Supplement: Supplementary file 1 [file microorganisms-11-02353-s001.zip]

Archive with 1 entries (1 files):
- microorganisms-2501284-supplementary.pdf
